# Supplementary material for: The Relation of Having Experienced a Fall in the Past to Lower Cognitive Functioning in Old Age Is Mediated via Less Physical Activity Engagement as Cognitive Reserve Contributor
Source: Biology (Basel). 2022 Dec 1;11(12):1754. doi: 10.3390/biology11121754 (PMC9775010; doi:10.3390/biology11121754)
Supplement: Supplementary file 1 [file biology-11-01754-s001.zip]

Archive with 1 entries (1 files):
- biology-2064836-supplementary.xlsx
