# Supplementary material for: The Relation of Having Experienced a Fall in the Past to Lower Cognitive Functioning in Old Age Is Mediated via Less Physical Activity Engagement as Cognitive Reserve Contributor
Source: Biology (Basel). 2022 Dec 1;11(12):1754. doi: 10.3390/biology11121754 (PMC9775010; doi:10.3390/biology11121754)
Supplement: Supplementary file 1 [file biology-11-01754-s001.zip › biology-2064836-supplementary.xlsx]

## Sheet: data
Table S1. Dataset of analyzed variables.
IDNR	Sex	Age	General cognition	Long-term memory	Working memory	Fall	Physical activity
201301008	1	87.65	23	0	2	0	2
201391009	1	78.28	26	5	5	0	3
201391023	1	78.04	27	0	4	0	4
201391048	1	78.42	21	3	7	0	4
201441128	1	73.24	20	5	1	0	4
201451004	1	72.14	27	3	3	0	4
201451078	1	72.48	27	2	3	1	4
201452018	2	72.48	27	3	3	1	1
201462021	2	71.55	21	3	5	1	2
201471171	1	70.03	20	3	0	1	3
201472129	2	70.41	29	5	6	0	3
201481114	1	69.23	19	2	0	0	4
201482007	2	69.52	16	0	2	0	2
201492010	2	67.78	17	3	0	0	2
201502045	2	67.54	25	1	5	0	4
201512001	1	65.86	16	0	0	1	4
201521022	1	65.59	20	1	4	0	4
201532047	2	64.5	15	2	0	0	2
201542036	2	63.66	29	7	5	0	1
201552003	2	62.45	29	5	5	0	2
201552019	2	61.85	26	3	5	0	2
201561011	1	60.74	27	6	3	0	4
201561020	1	61.15	16	4	2	1	4
201561088	1	61.48	28	7	5	0	2
201562002	2	60.98	29	5	3	1	3
201562172	2	61.03	17	2	2	1	4
202351064	1	81.85	27	3	4	0	3
202361116	1	81.03	20	2	0	0	4
202362120	2	81.5	24	5	4	0	4
202392028	2	77.93	17	3	2	0	5
202402126	2	77.57	30	5	4	1	4
202421099	1	75.82	28	5	3	1	2
202421136	1	75	26	2	3	0	5
202421139	1	75.71	29	2	5	0	4
202431118	1	74.35	24	3	3	0	2
202432143	2	74.58	22	4	0	0	2
202441090	1	73.49	18	0	3	1	4
202472095	2	69.97	29	5	5	0	4
202481101	1	69.49	28	5	4	1	3
202482121	2	68.97	25	4	3	1	5
202492111	2	68.14	25	5	2	0	3
202502102	2	67.7	28	3	2	0	4
202522158	2	65.36	21	2	0	0	5
202542062	2	63.36	26	2	3	0	3
202551135	1	62.9	30	6	5	1	2
202562104	2	61.38	21	0	0	1	4
202562154	2	61.16	28	4	3	0	4
203481065	1	68.93	28	3	1	0	3
204381055	1	79.33	27	3	3	0	3
204402054	2	77.44	24	3	4	1	4
204411059	1	75.87	28	5	7	0	3
204422057	2	74.86	23	0	3	0	2
204522058	2	65.4	17	2	0	1	4
204522063	2	65.16	27	3	2	0	2
205271027	1	90.02	27	1	2	0	3
205322157	2	85.29	18	1	2	0	3
205332015	2	84.06	20	2	2	0	1
205382146	2	79.11	27	6	5	1	4
205391097	1	78.73	24	3	0	1	4
205392132	2	78.82	23	3	0	0	3
205392151	2	78.58	21	3	2	1	2
205402098	2	76.98	21	0	1	1	4
205411061	1	76.09	28	0	4	0	4
205412106	2	76.33	28	3	2	1	4
205431141	1	74.77	27	5	5	0	4
205431148	1	74.5	15	2	0	1	4
205432131	2	74.69	29	3	5	1	2
205441147	1	73.24	24	2	4	0	4
205442150	2	73.45	26	4	3	0	4
205451133	1	72.21	26	6	8	0	4
205471152	1	70.34	15	2	0	1	4
205492144	2	68.48	28	5	5	0	4
205541149	1	63.74	29	3	2	0	5
205562026	2	61.43	25	2	4	0	5
205562060	2	61.42	17	2	0	0	4
205562087	2	61.09	20	2	2	0	4
206301072	1	87.31	19	1	4	0	5
206481127	1	69.29	30	4	5	0	2
206502081	2	67.04	21	3	0	0	3
206521070	1	65.04	27	0	6	1	3
206552124	2	61.98	18	5	0	0	3
206561080	1	61.18	24	6	1	0	4
206562071	2	61.36	21	4	3	0	2
206562082	2	61.46	19	0	4	1	1
207371094	1	80.34	26	1	1	0	2
207382140	2	79.47	15	3	0	1	4
207432112	2	74.38	29	7	6	0	4
207432156	2	74.73	21	1	2	0	4
207441155	1	73.93	26	5	3	1	5
207442130	2	73.62	28	5	4	1	3
207461077	1	71.24	20	2	2	1	2
207482067	2	69.67	28	3	4	1	4
207482108	2	69.46	16	2	1	1	4
207512110	2	66.69	20	3	2	0	3
207521093	1	65.03	30	7	5	0	4
207531123	1	64.19	27	6	2	0	4
207531138	1	64.14	27	4	3	0	1
207532119	2	63.95	25	2	3	0	2
207542134	2	63.48	26	5	4	1	2
207552142	2	62.33	24	5	2	0	4
207562137	2	61.5	29	5	4	0	4
208282033	2	88.84	16	2	2	0	1
208332005	2	84.38	24	6	2	0	4
208341040	1	83.39	28	0	4	0	2
208362043	2	81.26	20	0	1	0	1
208381034	1	78.97	28	2	5	0	3
208381037	1	79.58	27	7	4	0	2
208421084	1	75.81	25	3	7	0	4
208432153	2	74.76	25	4	1	0	4
208471066	1	69.85	29	7	3	0	4
208472038	2	70.4	15	3	4	1	2
208542006	2	63.53	29	3	3	1	4
208542068	2	63.68	28	8	6	1	4
208562085	2	60.24	21	5	0	0	4
209401016	1	76.83	24	3	0	1	3
209401031	1	77.55	29	3	6	0	3
209411051	1	76.09	22	2	3	0	4
209432035	2	74.25	17	3	0	0	2
209441032	1	73.06	16	0	2	1	1
209461042	1	71.18	24	1	5	0	1
209471015	1	69.72	29	0	4	0	2
209491012	1	68.21	23	2	1	1	4
209491052	1	67.8	25	3	4	0	1
209502039	2	67.43	20	6	3	1	4
209511083	1	65.98	28	6	4	1	3
209531049	1	64.09	23	0	0	1	3
209541046	1	63.18	19	0	0	0	4
209542029	2	62.96	25	4	4	0	3
209542050	2	63.25	24	6	3	0	3
209551030	1	62.68	25	4	2	0	3
209551044	1	62.56	26	2	4	0	4
209552053	2	62.74	25	3	4	1	4
209562013	2	61.14	30	6	1	1	3
210351162	1	82.28	19	2	2	0	4
210362076	2	81.52	16	0	0	1	4
210431166	1	73.94	28	0	2	1	3
210432160	2	73.97	22	2	4	0	4
210461167	1	71.4	26	4	6	1	4
210471161	1	69.99	30	6	11	0	4
210501159	1	67.2	25	5	4	1	4
210522075	2	65.77	21	5	4	0	4
210532017	2	64.58	25	6	10	1	2
210541073	1	63	24	1	4	0	2
210541170	1	63.1	19	3	1	1	1
210551169	1	62.42	22	4	4	1	4
210561164	1	61.48	26	1	6	1	4
210561168	1	60.94	21	0	3	0	2
210562056	2	61.3	25	0	5	0	3
210562074	2	61.52	22	3	4	0	2
210562163	2	61.48	19	2	0	1	4
210562165	2	61.01	22	2	1	0	2
601351035	1	82.17	20	1	0	1	4
601412110	2	76.41	23	5	1	1	4
601481020	1	69.29	28	6	6	1	4
601501268	1	67.21	18	0	0	0	4
601552154	2	62.45	29	2	3	0	4
602301158	1	87.18	17	0	3	1	2
602302262	2	87.76	15	1	0	1	4
602322273	2	85.47	19	0	1	0	2
602331191	1	84.77	26	5	0	0	4
602332025	2	83.98	16	0	0	1	2
602391218	1	78.26	15	1	0	1	2
602411261	2	75.89	21	3	0	0	5
602421229	1	74.97	20	2	0	0	3
602422216	2	75.56	25	4	2	0	4
602422224	2	75.14	16	0	0	0	2
602432069	2	73.88	26	3	2	1	4
602441037	1	72.64	18	3	2	1	2
602441271	1	73.52	24	3	0	0	3
602451132	1	71.89	30	3	3	1	4
602452199	2	72.69	17	0	0	1	2
602452271	2	72.17	20	3	0	0	2
602462177	2	70.98	22	4	3	0	4
602481063	1	69.2	21	4	0	0	2
602482038	2	68.99	18	2	1	0	2
602482250	2	68.99	24	1	2	0	4
602492070	2	67.9	21	5	2	0	2
602501049	1	67.37	26	5	2	0	4
602501183	1	67.4	24	6	4	0	4
602511050	1	66	28	6	4	1	4
602521147	1	65.76	26	3	0	0	2
602531254	1	64.17	30	4	0	0	4
602532053	2	63.82	19	4	1	0	2
602532179	2	64.13	22	4	4	1	2
602541036	1	63.23	25	6	3	0	4
602541190	1	63.44	29	6	1	0	4
602551033	1	62.41	20	2	0	0	2
602552006	2	61.68	28	3	2	0	2
602561127	1	61.1	23	4	0	0	4
602562263	2	61.34	19	0	0	1	3
603481112	1	68.98	27	6	0	0	4
603491084	1	67.76	29	5	6	0	4
604252189	2	91.84	16	4	0	0	4
604412071	2	76.32	28	6	4	0	4
604421055	1	74.97	24	3	0	0	4
604442062	2	73.02	23	4	0	0	4
604452219	2	72.76	21	6	0	0	1
604472238	2	69.86	22	5	0	0	4
604511187	1	66.35	19	3	0	0	4
604512120	2	65.86	16	1	0	1	4
604512163	2	66.71	21	3	0	1	3
604522138	2	65.71	18	3	0	0	4
605301116	1	86.85	28	4	0	1	4
605341141	1	83.74	21	3	2	0	3
605351246	1	82.63	23	3	0	0	1
605361161	1	81.03	24	3	0	0	2
605371077	1	80.21	22	3	2	0	1
605371142	1	80.31	24	2	3	0	4
605372092	2	80.25	29	4	4	1	4
605372155	2	80.06	19	3	0	0	2
605372256	2	80.23	16	6	0	0	1
605382241	2	79.41	22	3	0	1	3
605391193	1	77.91	16	3	0	1	2
605391204	1	78.42	15	1	0	1	4
605401045	1	77.34	29	3	2	0	2
605401067	1	77.26	17	1	2	1	4
605401235	1	77.81	24	0	0	0	2
605402087	2	76.7	16	4	0	1	1
605402119	2	77.44	22	3	3	0	5
605412139	2	76.19	19	3	1	1	4
605412188	2	76.75	22	7	2	0	4
605422214	2	75.16	21	7	4	1	4
605441172	1	73.81	15	0	0	0	4
605442251	2	73.59	18	3	0	0	2
605451140	1	72.04	21	6	2	0	4
605451210	1	71.86	11	0	0	1	2
605452118	2	72.18	18	3	0	0	2
605461130	1	71.54	26	2	2	0	2
605462123	2	70.99	16	0	1	0	2
605462150	2	71.05	20	7	0	1	1
605462247	2	71.37	25	7	4	0	4
605462266	2	71.46	25	5	2	0	4
605471073	1	70.12	30	5	4	0	4
605471201	1	70.43	21	4	2	0	1
605481175	1	69.12	26	7	0	0	4
605481217	1	69.26	21	4	2	0	4
605482004	2	69.14	27	6	6	0	5
605482097	2	68.81	22	3	0	0	2
605482178	2	68.9	29	7	4	1	3
605491206	1	68.2	29	2	4	0	3
605492165	2	68.55	17	2	0	0	4
605492212	2	68.41	23	5	0	0	4
605502078	2	67.02	20	5	0	0	4
605502131	2	66.94	29	7	6	0	2
605502159	2	67.34	29	3	4	1	4
605502215	2	67.11	20	5	0	1	4
605511046	2	66.08	25	2	4	0	2
605511096	1	66.21	26	2	2	0	4
605512205	2	65.87	25	4	3	1	3
605521082	1	65.63	28	4	6	1	2
605522174	2	64.96	16	4	0	1	3
605531244	1	64.55	29	3	2	0	4
605532160	2	64.05	19	8	3	1	2
605532207	2	64.29	28	5	2	0	4
605541060	1	62.93	23	3	2	0	2
605542001	2	63.34	25	6	0	0	1
605542146	2	62.87	30	7	7	0	4
605551048	1	61.95	29	4	0	0	4
605551105	1	62.24	26	3	1	0	1
605551181	1	62.02	27	6	4	0	4
605551213	1	62.64	24	3	0	1	4
605552047	2	62.39	22	1	0	0	2
605552099	2	62.48	20	0	0	0	4
605561253	1	61.26	28	4	3	0	4
605562013	2	60.68	18	1	0	1	2
605562076	2	60.97	17	0	0	0	3
605562148	2	61.35	22	7	4	0	4
605592211	2	61.24	27	2	2	1	3
605642245	2	64.97	19	5	0	0	4
606251052	1	91.46	19	1	0	0	4
606302090	2	86.69	15	4	0	1	1
606381173	1	79.27	20	6	1	1	4
606381260	1	79.21	22	1	0	0	3
606391065	1	77.82	27	3	0	0	4
606391152	1	77.86	16	1	0	0	2
606402228	2	77.49	21	5	0	1	4
606421017	1	75.46	23	1	2	1	1
606422180	2	75.66	22	2	4	1	2
606442043	2	73.13	26	3	2	1	4
606442051	2	73.3	28	3	2	1	4
606442129	2	73.61	17	2	0	0	2
606452170	2	72.76	18	2	0	1	1
606461242	1	71.66	27	4	0	0	4
606461274	1	71.56	22	2	0	0	2
606472149	2	69.88	25	4	0	1	2
606481019	1	69.29	21	2	0	0	4
606482002	2	69.08	21	2	2	1	1
606482195	2	69.53	29	4	3	0	2
606491024	1	67.82	26	3	0	1	2
606501015	1	67.03	25	3	2	1	4
606511034	1	66.19	26	1	2	0	2
606511093	1	66.42	27	4	4	0	3
606512005	2	65.81	21	7	1	0	5
606512044	2	65.8	21	2	2	1	5
606512143	2	66.59	17	0	0	0	4
606522018	2	65.61	20	4	0	1	4
606522083	2	65.42	30	4	7	0	1
606522196	2	65.55	21	2	0	0	2
606522264	2	65.29	23	2	0	0	5
606531267	1	64.84	29	6	3	0	4
606532223	2	64.66	23	3	4	1	4
606542089	2	62.71	21	4	0	0	1
606542240	2	63.63	27	2	4	1	5
606552014	2	61.63	18	4	0	1	2
606552171	2	62.46	28	5	3	0	4
606552197	2	61.97	21	3	0	1	2
606561117	1	60.99	21	2	0	1	2
606562007	2	60.92	22	2	3	1	1
608261003	1	91.23	16	3	0	0	2
608332121	2	84.63	16	2	0	1	1
608361126	1	81.59	15	0	0	0	3
608382061	2	79.01	18	1	0	1	2
608402186	2	77.09	18	4	0	0	4
608451086	1	72	26	3	0	0	4
608461079	1	70.94	21	4	2	0	2
608462080	2	71.01	26	6	3	0	4
608462125	1	71.21	19	1	5	1	1
608501255	1	67.08	18	2	0	1	2
608511252	1	65.86	30	5	4	0	4
608521124	1	65.12	28	5	4	0	4
608531106	1	64.16	27	3	2	0	4
608532128	2	63.87	21	1	4	1	1
608532167	2	64.03	21	6	0	0	4
608552108	2	62.63	20	5	0	0	4
608561248	1	60.94	20	2	0	0	2
609431075	1	74.05	28	2	0	1	2
609431184	1	73.89	26	6	2	0	4
609441153	1	73.48	20	2	0	0	4
609451011	1	71.97	26	3	2	1	2
609461270	1	71.35	27	0	1	1	4
609472231	2	69.93	17	1	0	1	1
609492072	2	67.89	20	0	0	0	2
609501230	1	66.93	16	2	0	1	4
609512113	2	65.92	18	8	4	1	1
609532156	2	63.88	28	6	2	0	2
609532239	2	64.38	21	4	2	0	2
609542185	2	63.28	26	4	0	0	4
609542208	2	63.81	25	5	0	0	4
610401227	1	77.2	24	2	3	0	4
610402016	2	77.16	30	6	0	0	5
610412068	2	75.69	29	7	2	0	5
610421236	1	75.36	24	2	3	0	4
610422209	2	75.31	27	4	7	1	2
610441269	1	73.5	19	3	0	0	2
610452032	2	71.76	29	4	2	0	4
610511194	1	66.51	18	4	0	1	5
610521169	1	64.98	26	7	0	0	4
610522102	2	65.41	30	5	7	1	4
610541056	1	62.92	26	4	3	1	4
610542145	2	62.97	23	3	0	0	4
610562166	2	61.14	30	3	6	0	4
611271039	1	89.95	17	1	0	0	2
611271091	1	90.48	19	3	0	0	2
611322029	2	85.02	20	3	0	1	2
611322226	2	84.89	18	2	0	1	1
611332232	2	84.18	18	1	0	1	2
611361009	1	81.33	19	4	0	1	2
611362030	2	80.65	19	2	3	0	2
611382058	2	79.28	18	3	0	1	4
611401010	1	77.44	25	6	2	0	4
611412040	2	75.85	20	1	3	0	2
611421042	1	75	23	5	0	1	4
611421085	1	75.1	29	5	9	0	4
611421088	1	74.96	26	2	0	1	2
611421133	1	75.13	28	3	3	0	2
611421259	1	75.39	28	3	0	0	4
611422225	2	74.91	20	4	0	0	4
611442168	2	73.72	23	3	0	0	2
611451234	1	75.94	28	6	0	1	4
611461023	1	70.83	24	3	1	0	4
611461134	1	71.15	24	8	4	0	3
611462095	2	70.68	22	4	2	0	1
611471008	1	70.12	21	2	2	0	2
611471098	1	70.63	30	4	0	0	4
611471122	1	70.2	30	5	7	1	4
611481012	1	69.38	22	6	0	0	2
611481233	1	69.46	22	2	2	0	3
611491115	1	68.12	28	4	4	0	4
611492144	2	67.81	22	4	2	0	2
611501101	1	67.46	25	3	3	0	4
611501222	1	67.6	26	6	3	0	4
611502066	2	66.82	19	3	0	0	2
611511027	1	66.07	20	1	0	0	4
611512203	2	66.78	21	8	4	0	4
611521021	1	65.23	29	6	2	0	5
611522100	2	65.05	15	4	6	0	1
611522151	2	65.29	17	3	3	0	4
611531107	1	64.42	26	3	4	0	5
611531257	1	64.16	23	5	0	0	4
611532031	2	64.04	18	2	0	1	4
611532258	2	64.77	23	5	0	1	4
611541022	1	62.71	24	2	2	1	3
611552028	2	61.79	22	6	0	1	4
611561057	1	61.01	22	4	0	1	4
611572135	2	60.79	24	5	3	0	1
612422202	2	75.63	13	0	0	0	2
612452176	2	72.15	30	8	4	1	4
612471192	1	70.5	30	8	8	0	2
612531137	1	64.38	26	3	3	0	4
612531249	1	63.97	27	2	2	1	4
612552200	2	62.21	18	1	0	1	4
1100292292	2	88.8	29	7	6	0	4
1100322262	2	84.98	25	6	6	1	2
1100332160	2	84.1	18	6	5	0	5
1100351152	1	82.66	20	5	5	0	3
1100351294	1	82.84	27	4	6	0	4
1100361237	1	81.7	24	7	5	0	5
1100362179	2	81.83	28	4	6	1	5
1100362209	2	81.1	22	5	4	0	3
1100371072	1	80.59	19	7	4	0	3
1100371223	1	80.57	30	5	5	0	3
1100371274	1	79.91	26	4	7	0	3
1100372150	2	80.32	28	6	4	0	5
1100381138	1	79.52	28	4	3	0	5
1100381184	1	79.51	26	7	5	0	5
1100382250	2	79.75	27	6	5	0	5
1100391086	1	77.92	23	5	6	1	5
1100391271	1	77.98	29	8	5	1	4
1100392013	2	78.41	22	5	4	0	5
1100392083	2	78.79	27	6	6	0	5
1100392140	2	78.04	27	6	8	0	5
1100392144	2	77.93	28	6	7	1	4
1100392261	2	78.52	29	5	10	0	5
1100392280	2	78.8	26	8	8	0	5
1100402181	2	77.08	30	5	5	0	4
1100402251	2	77.53	25	4	2	0	3
1100402265	2	77.41	24	5	5	1	5
1100411063	1	76.61	27	5	4	0	4
1100411075	1	76.54	29	5	6	0	5
1100411212	1	75.28	20	6	4	1	5
1100411242	1	76.46	28	7	6	0	5
1100412203	2	76.72	27	6	6	0	5
1100412234	2	76.18	30	6	4	1	5
1100412245	2	76.16	30	6	8	0	5
1100421040	1	75.32	27	3	5	0	5
1100421080	1	75.4	23	6	6	0	1
1100421145	1	74.9	30	6	7	0	3
1100421215	1	75.37	25	4	4	0	4
1100422046	2	75.03	27	7	4	0	5
1100422079	2	75.11	26	5	4	0	5
1100422236	2	75.8	28	4	10	1	5
1100431155	1	74.16	29	4	5	1	5
1100431202	1	74.71	19	7	2	0	5
1100432210	2	74.84	25	6	7	0	4
1100432263	2	74.25	29	5	6	1	5
1100441148	1	73.55	22	4	4	1	3
1100441222	1	73.45	28	6	8	0	2
1100442042	2	73.26	30	7	6	0	5
1100442054	2	73.69	26	4	4	0	5
1100442089	2	73.26	27	6	2	1	5
1100442254	2	73.38	25	7	8	0	5
1100442278	2	73.13	30	7	6	0	3
1100442314	2	73.32	27	7	6	0	5
1100452146	2	72.75	25	6	3	0	5
1100452149	2	72.17	21	7	4	0	5
1100452235	2	72.16	27	5	4	1	5
1100452297	2	72.87	25	5	5	1	3
1100461232	1	71.24	27	8	6	0	5
1100461233	1	70.92	29	5	4	0	5
1100461246	1	71.82	25	7	6	1	5
1100462007	2	71.51	25	6	5	1	5
1100462076	2	70.93	28	6	6	0	5
1100462127	2	70.92	28	6	5	1	2
1100462218	2	71.29	18	5	4	1	5
1100462221	2	71.82	30	8	5	0	3
1100471201	1	69.88	29	7	11	0	5
1100471229	1	70.7	27	6	6	0	4
1100472166	2	70.44	27	5	6	0	5
1100472189	2	70.32	26	6	3	0	3
1100472227	2	70.38	29	7	5	1	4
1100472289	2	70.42	27	7	6	0	5
1100481117	1	69.02	26	7	6	1	3
1100481122	1	69.11	27	7	7	0	5
1100482101	2	68.85	26	7	3	0	5
1100482185	2	69.57	29	7	5	0	3
1100482206	2	69.11	29	4	6	0	5
1100482279	2	69.59	26	7	4	0	3
1100482306	2	69.57	30	8	11	0	1
1100492114	2	67.97	29	5	2	1	4
1100492205	2	68.08	26	5	4	0	5
1100492207	2	68.63	25	5	4	0	4
1100492239	2	68.49	29	6	4	0	4
1100492249	2	68.37	28	8	5	0	4
1100492303	2	68.51	27	5	10	1	1
1100501060	1	66.9	19	3	2	0	4
1100502108	2	67.54	26	5	4	1	5
1100502116	2	67.03	29	7	4	1	4
1100502126	2	67.29	29	8	9	1	2
1100502133	2	66.97	28	6	4	0	5
1100502183	2	67.38	24	4	6	1	5
1100502230	2	67.32	28	8	7	0	5
1100502243	2	67.52	21	5	2	1	3
1100502268	2	67.77	25	5	2	0	4
1100502270	2	67.16	30	6	7	1	5
1100502282	2	67.54	28	8	6	1	4
1100502283	2	67.22	27	8	6	0	2
1100502288	2	67.81	29	7	7	1	2
1100502296	2	67.23	27	7	7	0	4
1100510302	2	66.26	28	5	10	0	2
1100511062	1	66.65	28	6	5	0	3
1100511096	1	66.79	25	5	5	1	5
1100511158	1	66.03	25	6	6	0	5
1100511300	1	65.97	30	6	7	1	1
1100512005	2	65.97	25	6	3	1	4
1100512051	2	66.53	22	5	3	0	5
1100512129	2	66.53	26	6	6	0	5
1100512136	2	65.99	28	6	5	0	5
1100512142	2	65.89	27	6	7	0	5
1100512157	2	66.24	27	7	7	0	5
1100512173	2	66.31	25	7	4	1	4
1100512238	2	66.67	28	8	11	0	5
1100521277	1	65.27	27	5	4	0	4
1100522049	2	65.11	28	8	4	1	5
1100522074	2	64.84	26	6	4	0	4
1100522081	2	64.96	19	6	4	1	4
1100522143	2	65.68	30	8	6	0	5
1100522161	2	65.39	28	7	5	1	5
1100522168	2	64.88	27	7	9	1	2
1100522175	2	65.47	27	4	6	1	5
1100522213	2	65.29	29	7	8	0	2
1100522226	2	65.8	23	7	3	1	5
1100522264	2	65.24	30	8	5	0	5
1100522266	2	65.3	28	6	7	0	5
1100531095	1	64.77	28	7	5	0	5
1100532056	2	64.76	18	6	4	0	4
1100532090	2	64.03	27	7	6	0	3
1100532093	2	64.81	24	8	5	0	5
1100532159	2	64.67	26	7	5	0	4
1100532172	2	64.75	21	5	5	1	3
1100532182	2	64.17	26	8	8	0	5
1100532186	2	64.61	27	6	6	1	5
1100532285	2	64.25	25	8	4	0	4
1100532298	2	64.2	25	6	3	0	3
1100532301	2	64.86	30	7	7	0	2
1100541102	1	62.84	29	7	11	0	5
1100541111	1	62.97	26	6	5	0	5
1100541121	1	63.26	30	8	12	0	5
1100542053	2	63.56	18	6	3	0	5
1100542103	2	63.17	23	7	2	0	5
1100542104	2	62.98	28	8	7	1	3
1100542124	2	63.44	29	6	4	0	5
1100542147	2	63.57	27	8	5	0	5
1100542192	2	63.13	30	7	4	0	3
1100542211	2	63.66	26	5	5	0	4
1100542259	2	63	30	7	7	0	5
1100542281	2	63.51	22	4	4	0	4
1100542284	2	63.68	25	7	6	1	4
1100542290	2	63.77	30	6	5	0	5
1100551177	1	62.5	27	5	3	0	3
1100552112	2	62.28	30	7	6	0	5
1100552115	2	62.58	29	6	5	1	1
1100552125	2	63.06	30	7	8	0	5
1100552141	2	62.58	30	8	7	1	3
1100552154	2	62.61	25	5	7	0	3
1100552225	2	62.13	27	8	5	1	5
1100561123	1	60.97	30	7	10	0	5
1100561156	1	61.55	15	5	3	0	3
1100561293	1	61.41	30	4	11	1	3
1100562014	2	61.22	21	7	4	0	3
1100562097	2	61.25	29	7	5	0	2
1100562106	2	61.38	30	7	6	0	5
1100562176	2	61.37	29	7	4	0	5
1100562188	2	61.28	28	7	4	0	5
1100562228	2	60.9	30	7	7	1	2
1100562252	2	61.41	29	8	4	0	5
1100562295	2	61.4	22	7	6	1	2
1100562299	2	61.08	28	7	6	0	5
1100572260	2	59.9	22	6	5	1	4
1101412307	2	76.44	26	6	6	0	4
1101541204	1	63.44	26	7	8	0	5
1102382170	2	79.79	30	7	6	0	1
1102392308	2	78.06	23	7	5	1	5
1102402034	2	77.06	28	7	5	1	5
1102412171	2	76.33	28	6	5	1	3
1102442006	2	73.26	24	5	3	0	5
1102462163	2	71.41	26	5	6	0	5
1102462287	2	70.91	28	5	5	1	3
1102471272	1	69.92	26	7	6	1	5
1102472224	2	69.93	25	5	4	0	4
1102482025	2	69.1	29	7	5	0	5
1102491026	1	67.85	27	6	7	1	5
1102492028	2	68.44	30	6	6	0	5
1102502004	2	66.98	28	6	6	0	5
1102512024	2	66.6	27	8	4	0	4
1102512267	2	66.09	26	5	4	0	4
1102522105	2	65.43	29	6	4	0	4
1102532033	2	63.83	25	6	5	0	5
1102532036	2	63.87	28	6	10	0	4
1102532167	2	64.76	26	4	2	0	5
1103302214	2	87.61	23	5	5	1	4
1103352255	2	82.85	18	6	5	1	4
1103372291	2	80.45	27	6	6	0	4
1103392098	2	78.69	20	6	4	0	5
1103422247	2	75.01	28	7	6	1	5
1103432191	2	74.51	21	4	5	0	5
1103462194	2	70.95	25	3	4	0	5
1103472067	2	70.47	30	6	2	0	5
1103482313	2	69.46	28	7	4	0	5
1103492256	2	68.06	28	5	5	0	2
1103502050	2	67.59	24	6	4	0	5
1103522276	2	65.31	30	8	8	0	2
1103531275	1	64.73	27	7	8	0	4
1103532165	2	64.06	27	8	7	0	5
1103541032	1	62.81	29	6	8	0	5
1103542134	2	63.15	26	7	7	0	5
1103552137	2	61.84	22	6	2	1	5
1103561068	1	61.77	23	7	5	0	5
1103562132	2	60.96	29	8	6	0	3
1104471065	1	70.51	18	5	4	1	4
1104522216	2	64.98	18	7	4	1	4
1104561244	1	61.15	19	6	6	0	5
1105462058	2	71.46	25	7	3	0	5
1105471057	1	70.46	30	8	6	0	4
1105492162	2	68.55	25	7	4	0	5
1106452119	2	72.4	30	5	4	0	5
1106472031	2	70.41	19	7	3	0	4
1107291231	1	88.75	21	4	2	0	3
1107382169	2	79.57	27	7	7	0	5
1107452045	2	72.56	27	6	6	1	5
1107472128	2	70.81	27	7	6	0	5
1107532208	2	63.92	27	7	6	0	5
1107541130	1	66.25	27	7	4	1	5
1108342084	2	83.05	20	4	3	0	4
1108372023	2	80.48	27	6	4	0	5
1108411310	1	75.97	28	6	8	0	5
1108432220	2	74.2	27	6	2	0	4
1108442052	2	73.02	14	5	3	0	3
1108442195	2	73.62	25	5	2	0	5
1108451087	1	72.2	28	7	4	0	5
1108502198	2	67.26	28	5	4	0	4
1108522190	2	65.54	27	3	4	0	3
1108532241	2	64.2	21	7	4	1	5
1108542304	2	62.94	28	6	6	1	2
1109412196	2	76.49	28	6	5	0	5
1109442273	2	73.72	17	7	2	0	1
1109511048	1	66.42	29	6	7	1	4
1109562311	2	61.7	28	5	6	0	4
1110082088	2	69.73	21	7	4	0	5
1110281041	1	89.46	27	5	8	0	3
1110282037	2	89.63	22	6	0	0	5
1110292174	2	88.42	21	4	4	1	5
1110362118	2	81.58	19	4	4	0	4
1110372153	1	80.65	26	4	4	0	4
1110401043	1	77.25	24	5	4	0	4
1110402078	2	77.6	27	6	11	0	5
1110411070	1	76.58	20	6	3	0	5
1110441069	1	73.38	27	7	4	0	4
1110461016	1	71.64	29	3	4	0	5
1110462047	2	71.39	26	7	4	1	3
1110462077	2	71.37	24	5	6	1	5
1110481039	1	69.23	29	7	9	1	5
1110492038	2	68.34	28	5	6	0	5
1110492055	2	68.77	28	6	6	0	1
1110501003	1	67.61	20	6	4	0	5
1110511061	1	66.49	29	6	12	0	4
1110512091	2	66.29	29	8	5	0	5
1110531059	1	64.69	28	7	7	1	4
1110531100	1	64.04	27	5	5	0	1
1110542092	2	62.85	27	6	7	1	5
1110551044	1	62	27	8	11	0	4
1110552071	2	61.99	23	4	6	0	5
1111332151	2	84.63	18	6	7	0	3
1111381064	1	79.1	29	8	6	0	5
1111432312	2	74.27	27	6	5	1	5
1111442109	2	72.9	20	6	4	1	5
1111471286	1	70.01	23	5	5	0	4
1111472082	2	70.22	29	6	8	0	5
1111482135	2	69.39	22	5	4	0	4
1111491315	1	70.52	19	4	4	0	2
1111492113	2	68.26	19	6	6	0	5
1111492217	2	68.68	22	4	5	0	5
1112422131	2	75.37	25	7	6	0	5
1112462015	2	71.56	25	6	6	1	5
1112482258	2	69.58	27	7	8	1	5
1112522008	2	64.84	26	5	5	0	5
1113292197	2	87.97	28	7	6	0	5
1113432139	2	73.97	27	6	10	0	3
1114471022	1	70.57	30	6	9	0	5
1114471085	1	70.23	30	6	4	0	3
1114492027	2	68.02	29	5	6	0	4
1114492099	2	67.88	29	7	7	0	5
1114522309	2	65.56	29	7	9	0	5
1114532035	2	64.25	29	6	7	0	5
1114542020	2	63.44	26	7	7	0	5
1115362010	2	80.9	24	6	5	1	4
1115382193	2	79.79	24	4	3	0	5
1115492011	2	68.27	29	3	6	0	5
1115492029	2	68.63	30	5	6	0	4
1115492164	2	68.02	29	5	6	0	5
1115502001	2	67.61	30	7	6	0	5
1115502009	2	67.47	29	7	5	0	4
1115502180	2	67	26	8	6	0	5
1115511018	1	66.09	29	7	6	0	2
1115512002	2	66.14	28	6	6	0	4
1115512030	2	66.19	29	7	4	0	1
1115552017	2	62.69	27	4	3	0	4
1115552019	2	62	28	6	4	1	5
1116461021	1	71.22	26	5	5	1	5
1116482305	2	69.13	25	7	6	1	1
1116522110	2	65.69	29	5	8	0	3
1116542107	2	62.94	24	7	4	1	5
